# Supplementary material for: Synthetic acid stress-tolerance modules improve growth robustness and lysine productivity of industrial Escherichia coli in fermentation at low pH
Source: Microb Cell Fact. 2022 Apr 22;21:68. doi: 10.1186/s12934-022-01795-4 (PMC9026648; doi:10.1186/s12934-022-01795-4)
Supplement: Supplementary file 3 — Additional file 3. Growth characteristics (final OD600 ratio and maximum specific growth rate ratio) of the strains containing the gadE-hdeB-sodB-katE acid-tolerance modules. [file 12934_2022_1795_MOESM3_ESM.xlsx]

## Sheet: Sheet1
Strain name	Promoter composition				Final OD600 ratio (%)	Standard deviations	Maximum specific growth rate ratio (%)	Standard deviations
	gadE	hdeB	sodB	katE
MG 1124	1	1	2	4	151.1	0.7	73.3	0.7
MG 3124	3	1	2	4	146.8	2.5	77.7	1.7
MG 1314	1	3	1	4	144.6	0.7	83	4.3
MG 1344	1	3	4	4	142.6	1.8	81.5	0.8
MG 1321	1	3	2	1	142.6	1.6	67.4	0.5
MG 4313	4	3	1	3	139.5	4.1	82.4	0.2
MG 4343	4	3	4	3	139.4	1.3	93.6	0.4
MG 2434	2	4	3	4	139.3	2.5	91.5	2.9
MG 2121	2	1	2	1	138.5	5.6	63.3	1.3
MG 3321	3	3	2	1	138.3	0.6	79.9	0.3
MG 1424	1	4	2	4	138.1	2.2	78.1	0.7
MG 3331	3	3	3	1	138	1	95.7	0.7
MG 2124	2	1	2	4	132.5	3.1	66.1	0.4
MG 1331	1	3	3	1	132.2	0.4	90.1	1.1
MG 3444	3	4	4	4	130.1	0.8	94.8	1.4
MG 3423	3	4	2	3	127.5	1.1	89.2	1.4
MG 2423	2	4	2	3	125.3	0.3	58.8	1
MG 2313	2	3	1	3	124.8	3.6	59.8	0.4
MG 1423	1	4	2	3	123.4	1.7	62.3	1.6
MG 2412	2	4	1	2	122.4	2.4	70.6	0.8
MG 1442	1	4	4	2	121.5	3.4	71.2	2
MG 4413	4	4	1	3	120.5	1.8	102.6	0.4
MG 1313	1	3	1	3	120.1	1.1	54.9	2.2
MG 1343	1	3	4	3	120.1	0.4	63.8	1.5
MG 1231	1	2	3	1	119.9	2	95.2	1.1
MG 1113	1	1	1	3	119.6	0.7	57	1.7
MG 3424	3	4	2	4	119.1	1.2	62.3	2
MG 3123	3	1	2	3	119.1	0.4	84.2	1.1
MG 3412	3	4	1	2	118.8	1.6	90.9	0.4
MG 3342	3	3	4	2	118.7	5.7	82.5	1.4
MG 3314	3	3	1	4	118.4	0.4	67.9	1.8
MG 4424	4	4	2	4	118.3	3.2	86.6	1.9
MG 3122	3	1	2	2	117.6	2	88.7	1.6
MG 4321	4	3	2	1	117.3	1.5	87.3	0.3
MG 1413	1	4	1	3	117	1	70.6	0.5
MG 1123	1	1	2	3	116.8	2.4	88.4	2.1
MG 2112	2	1	1	2	116.4	1.3	85.5	0.8
MG 3214	3	2	1	4	116.3	3.2	55.1	2.6
MG 4322	4	3	2	2	116.3	1.9	80.2	2.1
MG 2113	2	1	1	3	115.9	2.1	71.9	1.4
MG 3413	3	4	1	3	115.8	1	77.2	0.7
MG 1223	1	2	2	3	115.6	2.9	74.7	1
MG 3311	3	3	1	1	115.5	2.6	82.1	0.6
MG 1433	1	4	3	3	115.3	0.7	81	1.9
MG 1323	1	3	2	3	115	4.3	77.5	4.3
MG 4323	4	3	2	3	114.9	0.7	78.2	0.7
MG 3322	3	3	2	2	114.8	2	90.6	0.5
MG 1414	1	4	1	4	114.7	1.9	79.8	1.8
MG 1224	1	2	2	4	114.5	1	59.6	0.5
MG 4124	4	1	2	4	114.4	2.8	85.8	1.8
MG 3431	3	4	3	1	114.4	4.5	93.8	1.6
MG 2413	2	4	1	3	114.3	2.5	79.5	0.5
MG 2123	2	1	2	3	114.2	2.6	56.8	2.4
MG 4434	4	4	3	4	114	3	103.9	2.4
MG 1213	1	2	1	3	113.7	2.7	73.9	1.8
MG 2232	2	2	3	2	113.6	1.6	90.5	0.8
MG 4214	4	2	1	4	113.5	1.6	81.9	1.3
MG 2314	2	3	1	4	113.4	0.5	60	0.5
MG 4222	4	2	2	2	113.4	2.8	72	0.4
MG 4412	4	4	1	2	113.4	0.7	75.1	1.5
MG 3133	3	1	3	3	113.3	2.6	69.8	0.4
MG 2421	2	4	2	1	113.3	1.9	86.2	1.1
MG 2322	2	3	2	2	113.2	2.4	65.7	1
MG 3224	3	2	2	4	113.2	0.8	76.1	3.7
MG 3433	3	4	3	3	113.1	6.3	87.6	2.5
MG 1324	1	3	2	4	113.1	2.9	76.8	1.9
MG 4332	4	3	3	2	113	3.4	95	1.2
MG 2324	2	3	2	4	112.9	2.3	81.5	2.1
MG 1443	1	4	4	3	112.7	1.6	86.8	2
MG 2333	2	3	3	3	112.6	1.6	91.2	1.9
MG 2311	2	3	1	1	112.4	4.9	85.8	0.4
MG 2212	2	2	1	2	112.3	3.7	89.4	0.5
MG 2432	2	4	3	2	112.2	4.8	77	1.4
MG 4134	4	1	3	4	112.2	1.1	94.2	2.6
MG 4234	4	2	3	4	112.1	3.2	108.6	1.4
MG 4422	4	4	2	2	112.1	3.4	93.9	0.4
MG 4122	4	1	2	2	112	2.8	71.4	2.2
MG 4314	4	3	1	4	111.7	3.7	85.5	3.1
MG 1142	1	1	4	2	111.7	1.6	76.6	1.1
MG 2431	2	4	3	1	111.7	0.7	103.1	2
MG 4344	4	3	4	4	111.6	3.6	94.5	1.9
MG 4331	4	3	3	1	111.6	1.7	94.7	1.8
MG 4342	4	3	4	2	111.3	8.4	86.9	2
MG 4423	4	4	2	3	111.3	3.8	81.1	1
MG 3411	3	4	1	1	111.2	1.2	66.7	1.4
MG 2133	2	1	3	3	111.2	2.5	103	2
MG 3333	3	3	3	3	110.9	1.6	93.9	0.5
MG 4221	4	2	2	1	110.8	2.5	87.3	1.1
MG 2443	2	4	4	3	110.6	2	73.9	0.9
MG 2342	2	3	4	2	110.5	1.4	69.9	1.7
MG 2424	2	4	2	4	110.5	3.7	77.4	1.4
MG 4114	4	1	1	4	110.4	2.8	80.3	1.2
MG 1311	1	3	1	1	110.4	4.3	83.8	1.1
MG 2213	2	2	1	3	110.4	2.6	77.5	2.3
MG 4432	4	4	3	2	110.4	1.3	106.8	2.7
MG 4133	4	1	3	3	110.3	1.3	96.1	0.4
MG 4414	4	4	1	4	110.2	1.9	77.2	6.7
MG 3442	3	4	4	2	110.2	2.6	87.2	1.2
MG 4113	4	1	1	3	110.2	5.3	79.2	4.3
MG 2242	2	2	4	2	110.2	1.5	90.5	0.3
MG 4231	4	2	3	1	110.1	0.7	109.8	0.9
MG 2114	2	1	1	4	109.9	1	75.8	1.2
MG 4442	4	4	4	2	109.9	9.1	83.1	2.8
MG 3111	3	1	1	1	109.8	2.9	87.5	1.2
MG 1434	1	4	3	4	109.8	1.8	85.5	1.8
MG 1122	1	1	2	2	109.8	5.1	73.7	0.2
MG 2332	2	3	3	2	109.7	1.3	75.6	0.4
MG 3222	3	2	2	2	109.7	0.3	69	1.4
MG 4441	4	4	4	1	109.6	1.5	95.5	3.2
MG 4233	4	2	3	3	109.4	2.5	89.1	1
MG 3334	3	3	3	4	109.4	3.1	89.2	0.7
MG 3233	3	2	3	3	109.4	1.9	88.4	2.6
MG 1212	1	2	1	2	109.3	1.5	68.9	0.4
MG 4142	4	1	4	2	109	4.6	85.3	1.3
MG 3113	3	1	1	3	108.8	0.3	79.9	0.8
MG 3131	3	1	3	1	108.6	3.9	96	1.8
MG 2411	2	4	1	1	108.6	2.5	97.2	1.8
MG 3323	3	3	2	3	108.5	1.9	77.4	0.8
MG 3414	3	4	1	4	108.3	1.4	83.2	1.5
MG 3132	3	1	3	2	108.3	5.5	74.6	0.8
MG 2341	2	3	4	1	108.2	0.3	58.7	1.9
MG 2132	2	1	3	2	108.2	6.1	89.6	1.9
MG 1342	1	3	4	2	108.1	3.8	75.9	1.2
MG 4341	4	3	4	1	108.1	3.7	99.3	3.1
MG 1111	1	1	1	1	108.1	2.4	78.2	1.5
MG 3212	3	2	1	2	108.1	3.5	86.1	0.4
MG 3232	3	2	3	2	108	3.9	91.4	1.3
MG 1221	1	2	2	1	107.9	2	81.8	0.2
MG 2134	2	1	3	4	107.9	3.6	100.7	1.2
MG 2321	2	3	2	1	107.7	1.6	60.8	0.8
MG 2122	2	1	2	2	107.5	0.7	65.4	0.2
MG 2442	2	4	4	2	107.5	2.8	74.8	2.3
MG 1121	1	1	2	1	107.5	1.1	77.8	1.3
MG 4334	4	3	3	4	107.5	3.5	97.1	1.2
MG 3211	3	2	1	1	107.4	0.8	67.1	1.1
MG 1444	1	4	4	4	107.4	1.8	94.8	0.7
MG 2244	2	2	4	4	107.4	6.1	89.4	1.7
MG 4143	4	1	4	3	107.2	1.7	97.1	2.5
MG 4211	4	2	1	1	107.2	4.3	90.1	0.7
MG 2343	2	3	4	3	107	3.1	86.8	2.6
MG 2323	2	3	2	3	106.8	2.9	73.2	1.5
MG 4324	4	3	2	4	106.6	1	77.5	2.4
MG 1132	1	1	3	2	106.6	3.2	77.5	2.1
MG 4444	4	4	4	4	106.5	0.7	100	0.6
MG 4232	4	2	3	2	106.3	2	98.9	3.5
MG 4243	4	2	4	3	106.2	2.9	90.8	0.7
MG 4213	4	2	1	3	106.2	1.2	77.9	1.3
MG 1143	1	1	4	3	106.2	2.5	85.4	0.9
MG 4312	4	3	1	2	106.2	3.1	77.1	2.7
MG 1412	1	4	1	2	106.1	2	73.7	0.9
MG 1243	1	2	4	3	106.1	2.9	85.2	2
MG 1244	1	2	4	4	106.1	3.7	76.4	1.3
MG 1222	1	2	2	2	106.1	2.2	66.5	0.9
MG 2312	2	3	1	2	105.9	2.8	69.5	2.3
MG 4333	4	3	3	3	105.9	3	90.6	1.1
MG 1214	1	2	1	4	105.8	3.5	56.5	0.2
MG 2111	2	1	1	1	105.7	4	92.4	0.4
MG 4311	4	3	1	1	105.6	2	92.4	0.2
MG 1211	1	2	1	1	105.5	1	64.2	1.7
MG 2414	2	4	1	4	105.5	1.4	80.4	1
MG 1134	1	1	3	4	105.5	1.3	84.8	0.8
MG 4224	4	2	2	4	105.4	1.3	86.7	3.3
MG 2444	2	4	4	4	105.3	3	89.8	0.6
MG 4123	4	1	2	3	105.1	2.9	87.8	0.9
MG 3221	3	2	2	1	105.1	0.1	83.5	2
MG 3324	3	3	2	4	105	0.6	72.4	1.9
MG 2223	2	2	2	3	105	1.6	76.4	0.6
MG 3343	3	3	4	3	105	3.2	84	0.1
MG 3344	3	3	4	4	104.8	1	94.1	1.3
MG 1242	1	2	4	2	104.7	2.3	63.8	2.2
MG 1244	1	2	4	4	104.7	0.1	90.8	0.7
MG 3421	3	4	2	1	104.7	2.4	87	5.2
MG 3141	3	1	4	1	104.6	0.8	97.7	0.2
MG 4443	4	4	4	3	104.6	2	95.2	0.6
MG 4212	4	2	1	2	104.4	2.7	75.3	2.5
MG 3312	3	3	1	2	104.1	6.4	73	7.2
MG 4433	4	4	3	3	104	3.8	85.9	4.3
MG 3341	3	3	4	1	103.8	5.8	93.4	3.2
MG 2241	2	2	4	1	103.7	1.1	93.5	0.6
MG 1312	1	3	1	2	103.6	0.6	68.8	1.4
MG 2143	2	1	4	3	103	1	86.7	5.2
MG 4113	4	1	1	3	103	4.5	85.8	1.9
MG 2214	2	2	1	4	102.8	0.8	78.7	3.2
MG 3142	3	1	4	2	102.6	2.7	81.9	2.7
MG 3313	3	3	1	3	102.4	5.5	74.6	0.6
MG 1334	1	3	3	4	102.4	0.6	92.3	0.5
MG 2331	2	3	3	1	102.4	1.1	82	1.2
MG 3243	3	2	4	3	102.3	1.6	85.7	0.9
MG 3241	3	2	4	1	102.1	1	96.7	1.8
MG 4144	4	1	4	4	101.9	4	98.9	1.5
MG 2233	2	2	3	3	101.7	0.9	68.2	2.9
MG 4141	4	1	4	1	101.6	10.1	97.1	0.6
MG 3114	3	1	1	4	101.4	2.9	58.7	1.8
MG 1112	1	1	1	2	101.2	1.9	69.4	2.2
MG 1114	1	1	1	4	101	1.9	68.5	1.5
MG 1422	1	4	2	2	101	2.4	99.3	2.6
MG 1232	1	2	3	2	100.6	5.7	73.8	1.9
MG 3223	3	2	2	3	100.6	3.5	84.9	2.7
MG 2211	2	2	1	1	100.5	0.4	77.7	2.2
MG 3112	3	1	1	2	100.5	1.1	89.1	0.7
MG 1341	1	3	4	1	100.4	1	85.2	1.4
MG 1144	1	1	4	4	100.3	1	93.6	1.2
MG 4241	4	2	4	1	100.1	1	99.3	0.8
MG 3213	3	2	1	3	100	1.5	83.9	2.3
MG 3434	3	4	3	4	99.9	1.3	92.9	1.9
MG 1133	1	1	3	3	99.6	3.2	81.3	1.1
MG 2243	2	2	4	3	99.2	1	77.9	3
MG 2142	2	1	4	2	99.2	0.9	50.3	2
MG 1322	1	3	2	2	99.1	1.8	81.4	0.9
MG 3441	3	4	4	1	98.8	3	93	1.3
MG 1421	1	4	2	1	98.8	2,1	83.9	1.2
MG 2433	2	4	3	3	98.7	0.1	85.1	0.7
MG 3121	3	1	2	1	98.5	1.5	80.2	3.2
MG 2344	2	3	4	4	98.4	1.1	94.8	0.6
MG 2224	2	2	2	4	98.4	0.6	70.2	0.2
MG 2234	2	2	3	4	98.3	2.7	79.6	0.4
MG 1131	1	1	3	1	98.3	0.3	87.2	1.9
MG 3422	3	4	2	2	98.3	1.8	112	0.4
MG 3332	3	3	3	2	97.9	4.4	80.1	2.8
MG 3144	3	1	4	4	97.8	0.4	82.6	0.2
MG 4131	4	1	3	1	97.3	4.1	94.1	1.6
MG 1233	1	2	3	3	96.9	3.9	70.5	1.1
MG 2141	2	1	4	1	96.9	1.3	92.8	2.6
MG 2231	2	2	3	1	96.8	0.4	75.2	0.6
MG 2334	2	3	3	4	96.7	1.3	82.9	2
MG 3143	3	1	4	3	96.7	6	65.3	3
MG 4242	4	2	4	2	96.4	2.2	69.4	8.3
MG 4411	4	4	1	1	96.2	1.9	88.2	0.3
MG 3234	3	2	3	4	95.8	1	74	1.4
MG 2131	2	1	3	1	95.7	1.2	93.6	2.3
MG 4244	4	2	4	4	95.5	1.2	95.6	2
MG 1332	1	3	3	2	95.2	1.8	86.5	3.2
MG 1234	1	2	3	4	94.9	0.9	86.5	2.6
MG 2221	2	2	2	1	94.7	0.4	78.6	0.7
MG 2222	2	2	2	2	94.4	4.1	106.6	1
MG 1222	1	2	2	2	94.2	1.9	91.6	1.7
MG 4223	4	2	2	3	93.3	1.4	89	1
MG 3244	3	2	4	4	93.2	2.9	88	0.7
MG 1441	1	4	4	1	92.8	1.4	84.3	2
MG 2144	2	1	4	4	92.1	1.4	68.6	0.1
MG 1431	1	4	3	1	92	0.9	74	1.3
MG 1241	1	2	4	1	91.3	1	79.3	0.4
MG 1141	1	1	4	1	89.2	1.6	86.9	0.8
MG 2441	2	4	4	1	89.2	1.5	90	1
Note: 1 represents P24E8; 2 represents P10G6; 3 represents P77C4; 4 represents P50G1
