# Supplementary material for: Synthetic acid stress-tolerance modules improve growth robustness and lysine productivity of industrial Escherichia coli in fermentation at low pH
Source: Microb Cell Fact. 2022 Apr 22;21:68. doi: 10.1186/s12934-022-01795-4 (PMC9026648; doi:10.1186/s12934-022-01795-4)
Supplement: Supplementary file 4 — Additional file 4. Growth characteristics (final OD600 ratio and maximum specific growth rate ratio) of the strains containing the hdeB-sodB-katE acid-tolerance modules. [file 12934_2022_1795_MOESM4_ESM.xlsx]

## Sheet: Sheet1
Strain name	Promoter composition			Final OD600 ratio (%)	Standard deviations	Maximum specific growth rate ratio (%)	Standard deviations
	hdeB	sodB	katE
MG 0414	4	1	4	157.4	2.2	56.7	0.5
MG 0314	3	1	4	146.8	2.5	82.2	0.4
MG 0323	3	2	3	131.9	1.5	43.4	4.7
MG 0333	3	3	3	123.4	0.2	51	1.9
MG 0324	3	2	4	123.4	1.8	53.1	1.1
MG 0424	4	2	4	123	2.1	53.1	1.1
MG 0234	2	3	4	122.5	0.4	56.7	0.4
MG 0133	1	3	3	120.7	0.8	50.6	0.4
MG 0121	1	2	1	119.3	0.4	41.3	5.3
MG 0322	3	2	2	117.2	0.4	45.6	1.3
MG 0421	4	2	1	116.6	0.4	54.2	0.8
MG 0232	2	3	2	112.7	0.8	46.4	0.9
MG 0321	3	2	1	111.6	1.2	77.4	2.1
MG 0224	2	2	4	111.2	1.4	78.7	1.3
MG 0334	3	3	4	111.2	1	88.4	0.9
MG 0122	1	2	2	111.1	6	71.6	0.9
MG 0344	3	4	4	109.7	1.9	85.9	1.7
MG 0411	4	1	1	109.5	2.2	77	1.1
MG 0342	3	4	2	109.1	6.2	76.3	1.8
MG 0123	1	2	3	107.8	3.3	72.1	0.8
MG 0331	3	3	1	106.3	1.2	86.2	0.6
MG 0223	2	2	3	105.9	1.1	78.4	0.9
MG 0413	4	1	3	105.2	2.4	77.4	1.8
MG 0341	3	4	1	104.1	1.8	89.2	1.5
MG 0414	4	1	4	103.9	1.8	74.6	0.5
MG 0211	2	1	1	103.6	1.2	55	0.5
MG 0141	1	4	1	103.2	0.9	86.7	6
MG 0324	3	2	4	103.1	7.6	79	3.1
MG 0424	4	2	4	103.1	0.7	76.5	0.6
MG 0113	1	1	3	102	3.8	74.5	0.9
MG 0444	4	4	4	101.1	1	89.2	1.5
Note: 1 represents P24E8; 2 represents P10G6; 3 represents P77C4; 4 represents P50G1
